# Supplementary material for: A meta-analysis of the validity of the Head-Toes-Knees-Shoulders task in predicting young children's academic performance
Source: Front Psychol. 2023 Jun 20;14:1124235. doi: 10.3389/fpsyg.2023.1124235 (PMC10319628; doi:10.3389/fpsyg.2023.1124235)
Supplement: Supplementary file 4 [file Table_1.XLS]

## Sheet: Data 
author	studyid	htksadmintime	samplesize	correlation	var	effectsize	country	agehtks	male	subject	quality
Allan 2015	1	Same time as acad	279	0.28	0.0036	0.2877	USA	55.86	46.6	literacy	8
Allan 2015	1	Same time as acad	279	0.44	0.0036	0.4722	USA	55.86	46.6	math	8
Allan 2015	1	Same time as acad	279	0.51	0.0036	0.5627	USA	55.86	46.6	literacy	8
Allan 2015	1	Same time as acad	279	0.59	0.0036	0.6777	USA	55.86	46.6	language	8
Ansari 2020	2	Before acad	2290	0.336	0.0004	0.3496	USA	65.16	49	literacy	6
Ansari 2020	2	Same time as acad	2318	0.348	0.0004	0.3632	USA	72.16	49	literacy	6
Ansari 2020	2	Same time as acad	2406	0.352	0.0004	0.3677	USA	65.16	49	literacy	6
Ansari 2020	2	Same time as acad	2404	0.365	0.0004	0.3826	USA	65.16	49	language	6
Ansari 2020	2	Before acad	2289	0.396	0.0004	0.4189	USA	65.16	49	language	6
Ansari 2020	2	Same time as acad	2317	0.419	0.0004	0.4465	USA	72.16	49	language	6
Ansari 2020	2	Before acad	2288	0.436	0.0004	0.4673	USA	65.16	49	math	6
Ansari 2020	2	Same time as acad	2316	0.478	0.0004	0.5204	USA	72.16	49	math	6
Ansari 2020	2	Same time as acad	2402	0.483	0.0004	0.5269	USA	65.16	49	language	6
Ansari 2020	2	Before acad	2287	0.488	0.0004	0.5334	USA	65.16	49	language	6
Ansari 2020	2	Same time as acad	2402	0.49	0.0004	0.5361	USA	65.16	49	math	6
Ansari 2020	2	Before acad	2289	0.524	0.0004	0.5818	USA	65.16	49	math	6
Ansari 2020	2	Same time as acad	2316	0.54	0.0004	0.6042	USA	72.16	49	language	6
Ansari 2020	2	Same time as acad	2406	0.549	0.0004	0.6169	USA	65.16	49	math	6
Ansari 2020	2	Same time as acad	2317	0.602	0.0004	0.6963	USA	72.16	49	math	6
Aram 2014	3	Same time as acad	49	0.08	0.0217	0.0802	Other	68.66	61	literacy	9
Aram 2014	3	Same time as acad	49	0.09	0.0217	0.0902	Other	68.66	61	literacy	9
Bauer 2021	4	Same time as acad	284	0.29	0.0036	0.2986	USA	50.06	53.3	language	10
Becker 2014	5	Same time as acad	51	0.39	0.0208	0.4118	USA	57.8	56.86	literacy	10
Becker 2014	5	Same time as acad	51	0.51	0.0208	0.5627	USA	57.8	56.86	math	10
Beisly 2020	6	Same time as acad	179	0.21	0.0057	0.2132	USA	50.03	52	math	7
Beisly 2020	6	Same time as acad	179	0.29	0.0057	0.2986	USA	50.03	52	literacy	7
Beisly 2020	6	Same time as acad	179	0.3	0.0057	0.3095	USA	50.03	52	language	7
Beisly 2020	6	Same time as acad	179	0.4	0.0057	0.4236	USA	50.03	52	math	7
Beisly 2020	6	Same time as acad	179	0.53	0.0057	0.5901	USA	50.03	52	math	7
Birgisdottir 2020	7	Same time as acad	108	0.16	0.0095	0.1614	Europe	55.66	50.91	literacy	10
Birgisdottir 2020	7	Before acad	108	0.22	0.0095	0.2237	Europe	55.66	50.91	math	10
Birgisdottir 2020	7	Before acad	108	0.22	0.0095	0.2237	Europe	55.66	50.91	math	10
Birgisdottir 2020	7	Before acad	108	0.24	0.0095	0.2448	Europe	55.66	50.91	lang_litglobal	10
Birgisdottir 2020	7	Same time as acad	108	0.28	0.0095	0.2877	Europe	79.8	50.91	math	10
Birgisdottir 2020	7	Same time as acad	108	0.29	0.0095	0.2986	Europe	79.8	50.91	lang_litglobal	10
Birgisdottir 2020	7	Before acad	108	0.3	0.0095	0.3095	Europe	55.66	50.91	literacy	10
Birgisdottir 2020	7	Same time as acad	108	0.34	0.0095	0.3541	Europe	55.66	50.91	literacy	10
Birgisdottir 2020	7	Before acad	108	0.35	0.0095	0.3654	Europe	79.8	50.91	literacy	10
Birgisdottir 2020	7	Before acad	108	0.37	0.0095	0.3884	Europe	79.8	50.91	math	10
Cadima 2015	8	Same time as acad	172	0.5	0.0059	0.5493	Europe	61	53.76	literacy	10
Cadima 2015	8	Same time as acad	148	0.55	0.0069	0.6184	Europe	61	53.76	language	10
Cadima 2015	8	Same time as acad	148	0.58	0.0069	0.6625	Europe	61	53.76	math	10
Cadima 2019	9	Before acad	198	0.51	0.0051	0.5627	Europe	59.44	50	language	10
Cadima 2019	9	Same time as acad	198	0.51	0.0051	0.5627	Europe	66.44	50	language	10
Cadima 2019	9	Same time as acad	198	0.65	0.0051	0.7753	Europe	59.44	50	language	10
Compognoni 2020	10	Same time as acad	142	0.363	0.0072	0.3803	Europe	77.21	48	acadglobal	10
Connor 2016	11	Before acad	852	0.14	0.0012	0.1409	USA	80.4		literacy	7
Connor 2016	11	Before acad	852	0.14	0.0012	0.1409	USA	86.4		literacy	7
Connor 2016	11	Same time as acad	852	0.17	0.0012	0.1717	USA	80.4		literacy	7
Connor 2016	11	Same time as acad	852	0.18	0.0012	0.182	USA	86.4		language	7
Connor 2016	11	Before acad	852	0.18	0.0012	0.182	USA	86.4		language	7
Connor 2016	11	Before acad	852	0.18	0.0012	0.182	USA	80.4		language	7
Connor 2016	11	Same time as acad	852	0.2	0.0012	0.2027	USA	86.4		literacy	7
Connor 2016	11	Same time as acad	852	0.2	0.0012	0.2027	USA	80.4		literacy	7
Connor 2016	11	Before acad	852	0.2	0.0012	0.2027	USA	80.4		language	7
Connor 2016	11	Before acad	852	0.2	0.0012	0.2027	USA	80.4		literacy	7
Connor 2016	11	Before acad	852	0.2	0.0012	0.2027	USA	86.4		literacy	7
Connor 2016	11	Before acad	852	0.2	0.0012	0.2027	USA	80.4		literacy	7
Connor 2016	11	Same time as acad	852	0.21	0.0012	0.2132	USA	86.4		literacy	7
Connor 2016	11	Same time as acad	852	0.23	0.0012	0.2342	USA	80.4		language	7
Connor 2016	11	Before acad	852	0.24	0.0012	0.2448	USA	86.4		lang_litglobal	7
Connor 2016	11	Before acad	852	0.24	0.0012	0.2448	USA	80.4		lang_litglobal	7
Connor 2016	11	Before acad	852	0.24	0.0012	0.2448	USA	80.4		literacy	7
Connor 2016	11	Before acad	852	0.25	0.0012	0.2554	USA	80.4		language	7
Connor 2016	11	Before acad	852	0.25	0.0012	0.2554	USA	86.4		language	7
Connor 2016	11	Before acad	852	0.26	0.0012	0.2661	USA	80.4		lang_litglobal	7
Connor 2016	11	Same time as acad	852	0.3	0.0012	0.3095	USA	86.4		language	7
Connor 2016	11	Before acad	852	0.31	0.0012	0.3205	USA	80.4		language	7
Connor 2016	11	Same time as acad	852	0.31	0.0012	0.3205	USA	80.4		language	7
Distefano 2018	12	Same time as acad	85	0.3	0.0122	0.3095	USA	53.92	53	literacy	10
Duncan 2017	13	Same time as acad	88	0.4	0.0118	0.4236	USA	58.81	51	literacy	9
Duncan 2017	13	Same time as acad	88	0.5	0.0118	0.5493	USA	58.81	51	language	9
Duncan 2017	13	Same time as acad	88	0.51	0.0118	0.5627	USA	58.81	51	math	9
Duran 2020	14	Before acad	243	0.305	0.0042	0.315	USA	64.8	47	literacy	6
Duran 2020	14	Same time as acad	353	0.379	0.0029	0.3989	USA	64.8	47	literacy	6
Duran 2020	14	Before acad	243	0.414	0.0042	0.4404	USA	64.8	47	math	6
Duran 2020	14	Before acad	243	0.443	0.0042	0.476	USA	64.8	47	language	6
Duran 2020	14	Same time as acad	353	0.448	0.0029	0.4822	USA	64.8	47	language	6
Duran 2020	14	Same time as acad	353	0.483	0.0029	0.5269	USA	64.8	47	math	6
Fuhs 2014	15	Same time as acad	487	0.159	0.0021	0.1604	USA	72	52.1	language	10
Fuhs 2014	15	Before acad	487	0.18	0.0021	0.182	USA	54	52.1	literacy	10
Fuhs 2014	15	Before acad	487	0.203	0.0021	0.2059	USA	60	52.1	literacy	10
Fuhs 2014	15	Same time as acad	487	0.218	0.0021	0.2216	USA	72	52.1	literacy	10
Fuhs 2014	15	Same time as acad	537	0.236	0.0019	0.2405	USA	60	52.1	literacy	10
Fuhs 2014	15	Before acad	487	0.236	0.0021	0.2405	USA	54	52.1	math	10
Fuhs 2014	15	Same time as acad	563	0.243	0.0018	0.248	USA	54	52.1	literacy	10
Fuhs 2014	15	Before acad	537	0.244	0.0019	0.249	USA	54	52.1	literacy	10
Fuhs 2014	15	Before acad	487	0.248	0.0021	0.2533	USA	54	52.1	language	10
Fuhs 2014	15	Before acad	538	0.261	0.0019	0.2672	USA	54	52.1	language	10
Fuhs 2014	15	Same time as acad	564	0.279	0.0018	0.2866	USA	54	52.1	language	10
Fuhs 2014	15	Same time as acad	487	0.293	0.0021	0.3018	USA	72	52.1	language	10
Fuhs 2014	15	Before acad	487	0.296	0.0021	0.3051	USA	60	52.1	math	10
Fuhs 2014	15	Same time as acad	538	0.32	0.0019	0.3316	USA	60	52.1	language	10
Fuhs 2014	15	Before acad	487	0.322	0.0021	0.3339	USA	54	52.1	language	10
Fuhs 2014	15	Before acad	487	0.322	0.0021	0.3339	USA	60	52.1	language	10
Fuhs 2014	15	Before acad	488	0.346	0.0021	0.3609	USA	54	52.1	math	10
Fuhs 2014	15	Same time as acad	561	0.359	0.0018	0.3757	USA	54	52.1	math	10
Fuhs 2014	15	Before acad	533	0.362	0.0019	0.3792	USA	54	52.1	math	10
Fuhs 2014	15	Same time as acad	487	0.382	0.0021	0.4024	USA	72	52.1	math	10
Fuhs 2014	15	Same time as acad	563	0.384	0.0018	0.4047	USA	54	52.1	language	10
Fuhs 2014	15	Before acad	537	0.386	0.0019	0.4071	USA	54	52.1	language	10
Fuhs 2014	15	Same time as acad	533	0.392	0.0019	0.4142	USA	60	52.1	math	10
Fuhs 2014	15	Same time as acad	488	0.41	0.0021	0.4356	USA	72	52.1	math	10
Fuhs 2014	15	Before acad	536	0.423	0.0019	0.4513	USA	54	52.1	math	10
Fuhs 2014	15	Before acad	487	0.431	0.0021	0.4611	USA	60	52.1	language	10
Fuhs 2014	15	Same time as acad	563	0.431	0.0018	0.4611	USA	54	52.1	math	10
Fuhs 2014	15	Before acad	488	0.437	0.0021	0.4685	USA	60	52.1	math	10
Fuhs 2014	15	Same time as acad	537	0.464	0.0019	0.5024	USA	60	52.1	language	10
Fuhs 2014	15	Same time as acad	536	0.48	0.0019	0.523	USA	60	52.1	math	10
Fuhs 2015	16	Before acad	695	0.235	0.0014	0.2395	USA	54	54	lang_litglobal	9
Fuhs 2015	16	Same time as acad	695	0.351	0.0014	0.3666	USA	54	54	lang_litglobal	9
Fuhs 2015	16	Before acad	695	0.417	0.0014	0.4441	USA	54	54	language	9
Fuhs 2015	16	Before acad	695	0.444	0.0014	0.4772	USA	54	54	math	9
Fuhs 2015	16	Same time as acad	695	0.491	0.0014	0.5374	USA	54	54	language	9
Fuhs 2015	16	Same time as acad	695	0.523	0.0014	0.5805	USA	54	54	math	9
Gestsdottir 2014	17	Before acad	70	0	0.0149	0	Europe	66.2	60	literacy	9
Gestsdottir 2014	17	Before acad	70	0.2	0.0149	0.2027	Europe	66.2	60	math	9
Gestsdottir 2014	17	Before acad	70	0.28	0.0149	0.2877	Europe	66.2	60	language	9
Gestsdottir 2014	17	Before acad	79	0.29	0.0132	0.2986	Europe	68	63	literacy	9
Gestsdottir 2014	17	Before acad	79	0.31	0.0132	0.3205	Europe	68	63	literacy	9
Gestsdottir 2014	17	Before acad	79	0.34	0.0132	0.3541	Europe	68	63	language	9
Gestsdottir 2014	17	Before acad	70	0.44	0.0149	0.4722	Europe	66.2	60	literacy	9
Gestsdottir 2014	17	Before acad	79	0.58	0.0132	0.6625	Europe	68	63	math	9
Hee 2018	18	Before acad	120	0.44	0.0085	0.4722	USA	59.79	51.67	lang_litglobal	8
Hee 2018	18	Same time as acad	120	0.47	0.0085	0.5101	USA	66.79	51.67	lang_litglobal	8
Hee 2018	18	Same time as acad	120	0.58	0.0085	0.6625	USA	59.79	51.67	lang_litglobal	8
Hernandez 2018	19	Same time as acad	301	0.3	0.0034	0.3095	USA	89.76	48	literacy	10
Hernandez 2018	19	Same time as acad	301	0.35	0.0034	0.3654	USA	77.76	48	math	10
Hernandez 2018	19	Same time as acad	301	0.35	0.0034	0.3654	USA	77.76	48	literacy	10
Hernandez 2018	19	Before acad	301	0.36	0.0034	0.3769	USA	77.76	48	literacy	10
Hernandez 2018	19	Same time as acad	301	0.36	0.0034	0.3769	USA	65.76	48	literacy	10
Hernandez 2018	19	Same time as acad	301	0.37	0.0034	0.3884	USA	89.76	48	math	10
Hernandez 2018	19	Before acad	301	0.43	0.0034	0.4599	USA	65.76	48	literacy	10
Hernandez 2018	19	Before acad	301	0.43	0.0034	0.4599	USA	77.76	48	math	10
Hernandez 2018	19	Before acad	301	0.44	0.0034	0.4722	USA	65.76	48	literacy	10
Hernandez 2018	19	Before acad	301	0.5	0.0034	0.5493	USA	65.76	48	math	10
Hernandez 2018	19	Same time as acad	301	0.51	0.0034	0.5627	USA	65.76	48	math	10
Hernandez 2018	19	Before acad	301	0.54	0.0034	0.6042	USA	65.76	48	math	10
Howard 2019	20	Same time as acad	76	0.77	0.0137	1.0203	Other	53.52	51	acadglobal	9
Howard 2020	21	Same time as acad	214	0.35	0.0047	0.3654	Other	53.16	53.5	acadglobal	10
Howard 2020B	22	Same time as acad	473	0.52	0.0021	0.5763	Other	52.79	51.8	acadglobal	10
Hubert 2015	23	Before acad	138	0.03	0.0074	0.03	Europe	68.46	52	literacy	10
Hubert 2015	23	Same time as acad	138	0.18	0.0074	0.182	Europe	88	52	literacy	10
Hubert 2015	23	Before acad	138	0.23	0.0074	0.2342	Europe	68.46	52	math	10
Hubert 2015	23	Same time as acad	138	0.26	0.0074	0.2661	Europe	68.46	52	literacy	10
Hubert 2015	23	Same time as acad	138	0.36	0.0074	0.3769	Europe	88	52	math	10
Hubert 2015	23	Same time as acad	138	0.37	0.0074	0.3884	Europe	68.46	52	language	10
Hubert 2015	23	Same time as acad	138	0.38	0.0074	0.4001	Europe	68.46	52	math	10
Hur 2015	24	Same time as acad	444	0.371	0.0023	0.3896	USA	55.28	51	language	8
Hur 2015	24	Same time as acad	444	0.545	0.0023	0.6112	USA	55.28	51	math	8
Hur 2015	24	Same time as acad	444	0.564	0.0023	0.6387	USA	55.28	51	literacy	8
Hur 2015	24	Same time as acad	444	0.576	0.0023	0.6565	USA	55.28	51	math	8
Ivrendi 2011	25	Same time as acad	71	0.629	0.0147	0.7398	Other	72	50.7	math	9
Jacob 2020	26	Same time as acad	215	0.24	0.0047	0.2448	Europe	67.19	50.5	language	9
Jacob 2020	26	Same time as acad	215	0.31	0.0047	0.3205	Europe	67.19	50.5	language	9
Keown 2020	27	Same time as acad	171	0.413	0.006	0.4392	Other	52.52	48	language	8
Lan 2011	28	Same time as acad	117	0.19	0.0088	0.1923	Asia	60.24	50	literacy	10
Lan 2011	28	Same time as acad	133	0.2	0.0077	0.2027	USA	58.8	57	literacy	10
Lan 2011	28	Same time as acad	133	0.22	0.0077	0.2237	USA	58.8	57	math	10
Lan 2011	28	Same time as acad	117	0.22	0.0088	0.2237	Asia	60.24	50	math	10
Lan 2011	28	Same time as acad	137	0.29	0.0075	0.2986	USA	58.8	57	math	10
Lan 2011	28	Same time as acad	117	0.47	0.0088	0.5101	Asia	60.24	50	math	10
Lenes 2020	29	Before acad	243	0.3	0.0042	0.3095	Europe	69.6	51	language	9
Lenes 2020	29	Same time as acad	243	0.3	0.0042	0.3095	Europe	81.6	51	language	9
Lenes 2020	29	Before acad	243	0.31	0.0042	0.3205	Europe	69.6	51	literacy	9
Lenes 2020	29	Same time as acad	243	0.31	0.0042	0.3205	Europe	81.6	51	literacy	9
Lenes 2020	29	Before acad	243	0.32	0.0042	0.3316	Europe	69.6	51	literacy	9
Lenes 2020	29	Before acad	243	0.32	0.0042	0.3316	Europe	69.6	51	math	9
Lenes 2020	29	Same time as acad	243	0.33	0.0042	0.3428	Europe	69.6	51	language	9
Lenes 2020	29	Before acad	243	0.38	0.0042	0.4001	Europe	81.6	51	literacy	9
Lenes 2020	29	Same time as acad	243	0.38	0.0042	0.4001	Europe	69.6	51	literacy	9
Lenes 2020	29	Same time as acad	243	0.46	0.0042	0.4973	Europe	81.6	51	math	9
Lenes 2020	29	Before acad	243	0.48	0.0042	0.523	Europe	69.6	51	math	9
Lenes 2020	29	Before acad	243	0.48	0.0042	0.523	Europe	81.6	51	math	9
Lenes 2020	29	Same time as acad	243	0.48	0.0042	0.523	Europe	69.6	51	math	9
Lipscomb 2021	30	Same time as acad	169	0.52	0.006	0.5763	USA	49.19	45	literacy	8
Lipscomb 2021	30	Same time as acad	169	0.64	0.006	0.7582	USA	49.19	45	math	8
Liu 2018	31	Same time as acad	150	0.181	0.0068	0.183	Asia	67.21		literacy	10
Liu 2018	31	Same time as acad	150	0.204	0.0068	0.2069	Asia	67.21		language	10
Liu 2018	31	Same time as acad	150	0.351	0.0068	0.3666	Asia	67.21		literacy	10
Liu 2018	31	Same time as acad	150	0.369	0.0068	0.3873	Asia	67.21		literacy	10
Liu 2019	32	Before acad	165	0.21	0.0062	0.2132	Asia	62.8	52.7	literacy	8
Liu 2019	32	Before acad	165	0.216	0.0062	0.2195	Asia	62.8	52.7	literacy	8
Liu 2019	32	Same time as acad	165	0.216	0.0062	0.2195	Asia	62.8	52.7	literacy	8
Liu 2019	32	Same time as acad	165	0.247	0.0062	0.2522	Asia	77.25	52.7	literacy	8
Liu 2019	32	Same time as acad	165	0.252	0.0062	0.2575	Asia	77.25	52.7	literacy	8
Liu 2019	32	Same time as acad	165	0.297	0.0062	0.3062	Asia	62.8	52.7	literacy	8
Malone 2019	33	Same time as acad	569	0.18	0.0018	0.182	Other	63.86	48.15	math	10
Malone 2019	33	Same time as acad	569	0.18	0.0018	0.182	Other	63.86	48.15	math	10
Malone 2019	33	Same time as acad	569	0.22	0.0018	0.2237	Other	63.86	48.15	language	10
Malone 2019	33	Same time as acad	569	0.31	0.0018	0.3205	Other	63.86	48.15	math	10
Malone 2019	33	Same time as acad	569	0.32	0.0018	0.3316	Other	63.86	48.15	language	10
Malone 2019	33	Same time as acad	569	0.32	0.0018	0.3316	Other	63.86	48.15	math	10
Malone 2019	33	Same time as acad	569	0.34	0.0018	0.3541	Other	63.86	48.15	language	10
Malone 2019	33	Before acad	519	0.36	0.0019	0.3769	Other	63.86	47.98	math	10
Malone 2019	33	Before acad	519	0.37	0.0019	0.3884	Other	63.86	47.98	math	10
Malone 2019	33	Same time as acad	569	0.46	0.0018	0.4973	Other	63.86	48.15	math	10
Martins 2016	34	Same time as acad	75	0.29	0.0139	0.2986	Europe	55.05	52	language	9
Matthews 2009	35	Same time as acad	268	0.21	0.0038	0.2132	USA	72.4	48.13	language	10
Matthews 2009	35	Before acad	268	0.26	0.0038	0.2661	USA	65.4	48.13	language	10
Matthews 2009	35	Before acad	268	0.27	0.0038	0.2769	USA	65.4	48.13	literacy	10
Matthews 2009	35	Same time as acad	268	0.29	0.0038	0.2986	USA	72.4	48.13	literacy	10
Matthews 2009	35	Same time as acad	268	0.3	0.0038	0.3095	USA	72.4	48.13	language	10
Matthews 2009	35	Before acad	268	0.33	0.0038	0.3428	USA	65.4	48.13	language	10
Matthews 2009	35	Same time as acad	268	0.35	0.0038	0.3654	USA	72.4	48.13	literacy	10
Matthews 2009	35	Before acad	268	0.4	0.0038	0.4236	USA	65.4	48.13	literacy	10
Matthews 2009	35	Before acad	268	0.44	0.0038	0.4722	USA	65.4	48.13	math	10
Matthews 2009	35	Same time as acad	268	0.46	0.0038	0.4973	USA	72.4	48.13	math	10
McClelland 2012	36	Before acad	134	0.06	0.0076	0.0601	USA	55.22	47	literacy	10
McClelland 2012	36	Before acad	134	0.22	0.0076	0.2237	USA	55.22	47	literacy	10
McClelland 2012	36	Before acad	134	0.29	0.0076	0.2986	USA	55.22	47	language	10
McClelland 2012	36	Before acad	134	0.29	0.0076	0.2986	USA	55.22	47	literacy	10
McClelland 2012	36	Before acad	134	0.31	0.0076	0.3205	USA	55.22	47	math	10
McClelland 2012	36	Same time as acad	134	0.33	0.0076	0.3428	USA	55.22	47	literacy	10
McClelland 2012	36	Before acad	134	0.33	0.0076	0.3428	USA	55.22	47	language	10
McClelland 2012	36	Same time as acad	134	0.35	0.0076	0.3654	USA	55.22	47	language	10
McClelland 2012	36	Before acad	134	0.39	0.0076	0.4118	USA	55.22	47	math	10
McClelland 2012	36	Before acad	134	0.41	0.0076	0.4356	USA	55.22	47	language	10
McClelland 2012	36	Before acad	134	0.46	0.0076	0.4973	USA	55.22	47	math	10
McClelland 2012	36	Same time as acad	134	0.54	0.0076	0.6042	USA	55.22	47	math	10
McClelland 2019	37	Same time as acad	157	0.27	0.0065	0.2769	USA	51	48	literacy	10
McClelland 2019	37	Same time as acad	157	0.62	0.0065	0.725	USA	51	48	math	10
McClelland 2021	38	Same time as acad	318	0.32	0.0032	0.3316	USA	56.17	47	literacy	10
McClelland 2021	38	Same time as acad	318	0.33	0.0032	0.3428	USA	61.46	47	literacy	10
McClelland 2021	38	Same time as acad	318	0.41	0.0032	0.4356	USA	67.34	47	literacy	10
McClelland 2021	38	Same time as acad	318	0.45	0.0032	0.4847	USA	73.33	47	literacy	10
McClelland 2021	38	Same time as acad	318	0.57	0.0032	0.6475	USA	61.46	47	math	10
McClelland 2021	38	Same time as acad	318	0.58	0.0032	0.6625	USA	56.17	47	math	10
McClelland 2021	38	Same time as acad	318	0.58	0.0032	0.6625	USA	73.33	47	math	10
McClelland 2021	38	Same time as acad	318	0.63	0.0032	0.7414	USA	67.34	47	math	10
Mills 2019	39	Before acad	199	-0.039	0.0051	-0.039	USA	38.4	54	literacy	9
Mills 2019	39	Before acad	201	0.073	0.0051	0.0731	USA	38.4	54	math	9
Mills 2019	39	Before acad	262	0.285	0.0039	0.2931	USA	75.6	54	literacy	9
Mills 2019	39	Same time as acad	295	0.318	0.0034	0.3294	USA	87.24	54	literacy	9
Mills 2019	39	Before acad	260	0.437	0.0039	0.4685	USA	75.6	54	math	9
Mills 2019	39	Same time as acad	294	0.487	0.0034	0.5321	USA	87.24	54	math	9
Montoya 2019	40	Same time as acad	419	0.28	0.0024	0.2877	Other	53.9	46.78	literacy	7
Montoya 2019	40	Same time as acad	419	0.41	0.0024	0.4356	Other	53.9	46.78	math	7
Montoya 2019	40	Same time as acad	419	0.41	0.0024	0.4356	Other	53.9	46.78	math	7
Montoya 2019	40	Same time as acad	419	0.43	0.0024	0.4599	Other	53.9	46.78	language	7
Montoya 2019	40	Same time as acad	419	0.46	0.0024	0.4973	Other	53.9	46.78	math	7
Montroy 2016	41	Before acad	629	0.3	0.0016	0.3095	USA	50.28	51	literacy	10
Montroy 2016	41	Before acad	629	0.31	0.0016	0.3205	USA	50.28	51	literacy	10
Montroy 2016	41	Same time as acad	629	0.34	0.0016	0.3541	USA	50.28	51	literacy	10
Montroy 2016	41	Same time as acad	629	0.34	0.0016	0.3541	USA	50.28	51	literacy	10
Montroy 2016	41	Same time as acad	629	0.4	0.0016	0.4236	USA	57.28	51	literacy	10
Montroy 2016	41	Same time as acad	629	0.44	0.0016	0.4722	USA	57.28	51	literacy	10
Ozer 2016	42	Before acad	44	-0.02	0.0244	-0.02	Other	72	50	acadglobal	10
Ozer 2016	42	Before acad	17	0.6	0.0714	0.6931	Other	70	52	acadglobal	10
Pianta 2020	43	Same time as acad	1128	0.305	0.0009	0.315	USA	52.82	50	language	6
Pianta 2020	43	Before acad	1076	0.323	0.0009	0.335	USA	52.82	50	language	6
Pianta 2020	43	Same time as acad	1346	0.331	0.0007	0.344	USA	59.82	50	literacy	6
Pianta 2020	43	Same time as acad	1346	0.339	0.0007	0.353	USA	59.82	50	language	6
Pianta 2020	43	Before acad	1076	0.361	0.0009	0.378	USA	52.82	50	literacy	6
Pianta 2020	43	Same time as acad	1128	0.371	0.0009	0.3896	USA	52.82	50	literacy	6
Pianta 2020	43	Same time as acad	1128	0.447	0.0009	0.4809	USA	52.82	50	math	6
Pianta 2020	43	Before acad	1076	0.463	0.0009	0.5011	USA	52.82	50	math	6
Pianta 2020	43	Before acad	1076	0.468	0.0009	0.5075	USA	52.82	50	math	6
Pianta 2020	43	Same time as acad	1128	0.485	0.0009	0.5295	USA	52.82	50	math	6
Pianta 2020	43	Same time as acad	1346	0.525	0.0007	0.5832	USA	59.82	50	math	6
Pianta 2020	43	Same time as acad	1346	0.549	0.0007	0.6169	USA	59.82	50	math	6
Reilly 2019	44	Same time as acad	380	0.27	0.0027	0.2769	USA	52.5	49.74	language	10
Ren 2020	45	Same time as acad	336	0.21	0.003	0.2132	Asia	67.65	47	lang_litglobal	8
Ren 2020	45	Before acad	336	0.25	0.003	0.2554	Asia	67.65	47	language	8
Ren 2020	45	Before acad	336	0.28	0.003	0.2877	Asia	67.65	47	literacy	8
Ren 2020	45	Before acad	336	0.34	0.003	0.3541	Asia	67.65	47	math	8
Rowles 2019	46	Same time as acad	91	0.22	0.0114	0.2237	USA	58.67	48	language	10
Russo 2019	47	Same time as acad	991	0.2805	0.001	0.2882	USA	54.48	50	language	6
Russo 2019	47	Same time as acad	992	0.2831	0.001	0.291	USA	54.48	50	literacy	6
Russo 2019	47	Same time as acad	986	0.321	0.001	0.3323	USA	60.78	50	language	6
Russo 2019	47	Same time as acad	972	0.37	0.001	0.3889	USA	60.78	50	literacy	6
Russo 2019	47	Same time as acad	992	0.4101	0.001	0.4357	USA	54.48	50	literacy	6
Russo 2019	47	Same time as acad	1006	0.4153	0.001	0.442	USA	54.48	50	language	6
Russo 2019	47	Same time as acad	990	0.4349	0.001	0.4659	USA	54.48	50	math	6
Russo 2019	47	Same time as acad	985	0.456	0.001	0.4916	USA	60.78	50	language	6
Russo 2019	47	Same time as acad	984	0.473	0.001	0.5138	USA	60.78	50	math	6
Russo 2019	47	Same time as acad	967	0.5	0.001	0.5498	USA	60.78	50	literacy	6
Schmitt 2015	48	Same time as acad	276	0.11	0.0037	0.1104	USA	51.69	49	language	9
Schmitt 2015	48	Same time as acad	276	0.22	0.0037	0.2237	USA	51.69	49	literacy	9
Schmitt 2015	48	Same time as acad	276	0.31	0.0037	0.3205	USA	51.69	49	math	9
Schmitt 2017	49	Before acad	424	0.32	0.0024	0.3316	USA	56.28	51	literacy	10
Schmitt 2017	49	Before acad	424	0.33	0.0024	0.3428	USA	56.28	51	literacy	10
Schmitt 2017	49	Before acad	424	0.34	0.0024	0.3541	USA	56.28	51	literacy	10
Schmitt 2017	49	Same time as acad	424	0.35	0.0024	0.3654	USA	75.28	51	literacy	10
Schmitt 2017	49	Same time as acad	424	0.37	0.0024	0.3884	USA	68.28	51	literacy	10
Schmitt 2017	49	Before acad	424	0.38	0.0024	0.4001	USA	68.28	51	literacy	10
Schmitt 2017	49	Before acad	424	0.38	0.0024	0.4001	USA	63.28	51	literacy	10
Schmitt 2017	49	Before acad	424	0.38	0.0024	0.4001	USA	63.28	51	literacy	10
Schmitt 2017	49	Same time as acad	424	0.38	0.0024	0.4001	USA	56.28	51	literacy	10
Schmitt 2017	49	Same time as acad	424	0.41	0.0024	0.4356	USA	63.28	51	literacy	10
Schmitt 2017	49	Before acad	424	0.48	0.0024	0.523	USA	56.28	51	math	10
Schmitt 2017	49	Before acad	424	0.49	0.0024	0.5361	USA	56.28	51	math	10
Schmitt 2017	49	Same time as acad	424	0.49	0.0024	0.5361	USA	56.28	51	math	10
Schmitt 2017	49	Before acad	424	0.52	0.0024	0.5763	USA	63.28	51	math	10
Schmitt 2017	49	Before acad	424	0.52	0.0024	0.5763	USA	56.28	51	math	10
Schmitt 2017	49	Before acad	424	0.55	0.0024	0.6184	USA	63.28	51	math	10
Schmitt 2017	49	Same time as acad	424	0.58	0.0024	0.6625	USA	75.28	51	math	10
Schmitt 2017	49	Before acad	424	0.6	0.0024	0.6931	USA	68.28	51	math	10
Schmitt 2017	49	Same time as acad	424	0.6	0.0024	0.6931	USA	63.28	51	math	10
Schmitt 2017	49	Same time as acad	424	0.63	0.0024	0.7414	USA	68.28	51	math	10
Schmitt 2018	50	Same time as acad	59	0.22	0.0179	0.2237	USA	55.2	44	math	9
Schmitt 2018	50	Same time as acad	59	0.52	0.0179	0.5763	USA	55.2	44	math	9
Schmitt 2018	50	Same time as acad	59	0.7	0.0179	0.8673	USA	55.2	44	math	9
Schmitt 2020	51	Same time as acad	102	0.22	0.0101	0.2237	USA	53.57	49	literacy	9
Schmitt 2020	51	Same time as acad	102	0.4	0.0101	0.4236	USA	53.57	49	math	9
Schmitt 2020	51	Same time as acad	102	0.41	0.0101	0.4356	USA	53.57	49	language	9
Schmitt 2021	52	Before acad	558	0.42	0.0018	0.4477	USA	57.75	51	language	8
Schmitt 2021	52	Before acad	558	0.44	0.0018	0.4722	USA	57.75	51	language	8
Schmitt 2021	52	Before acad	558	0.46	0.0018	0.4973	USA	62.69	51	language	8
Schmitt 2021	52	Before acad	558	0.47	0.0018	0.5101	USA	69.2	51	language	8
Schmitt 2021	52	Before acad	558	0.47	0.0018	0.5101	USA	57.75	51	language	8
Schmitt 2021	52	Same time as acad	558	0.48	0.0018	0.523	USA	57.75	51	language	8
Schmitt 2021	52	Before acad	558	0.48	0.0018	0.523	USA	62.69	51	language	8
Schmitt 2021	52	Same time as acad	558	0.49	0.0018	0.5361	USA	62.69	51	language	8
Schmitt 2021	52	Same time as acad	558	0.49	0.0018	0.5361	USA	74.59	51	language	8
Schmitt 2021	52	Same time as acad	558	0.51	0.0018	0.5627	USA	69.2	51	language	8
Schwartz 2018	53	Same time as acad	66	0.297	0.0159	0.3062	Other	68		literacy	10
Schwartz 2018	53	Same time as acad	66	0.437	0.0159	0.4685	Other	68		math	10
Schwartz 2018	53	Same time as acad	66	0.499	0.0159	0.548	Other	68		literacy	10
Shaul 2014	54	Same time as acad	66	0.151	0.0159	0.1522	Other	57	46.97	literacy	9
Shaul 2014	54	Same time as acad	66	0.178	0.0159	0.1799	Other	57	46.97	literacy	9
Shaul 2014	54	Same time as acad	66	0.226	0.0159	0.23	Other	57	46.97	math	9
Shaul 2014	54	Same time as acad	66	0.259	0.0159	0.265	Other	57	46.97	literacy	9
Shaul 2014	54	Same time as acad	66	0.277	0.0159	0.2844	Other	57	46.97	literacy	9
Shaul 2014	54	Same time as acad	66	0.357	0.0159	0.3734	Other	57	46.97	math	9
Shaul 2014	54	Same time as acad	66	0.359	0.0159	0.3757	Other	57	46.97	math	9
Shaul 2014	54	Same time as acad	66	0.452	0.0159	0.4872	Other	57	46.97	literacy	9
Shaul 2014	54	Same time as acad	66	0.467	0.0159	0.5062	Other	57	46.97	math	9
Shaul 2014	54	Same time as acad	66	0.472	0.0159	0.5126	Other	57	46.97	literacy	9
Shaul 2014	54	Same time as acad	66	0.473	0.0159	0.5139	Other	57	46.97	literacy	9
Skibbe 2013	55	Same time as acad	59	0.224	0.0179	0.2279	USA	58.56	38.33	language	9
Skibbe 2013	55	Before acad	59	0.379	0.0179	0.3989	USA	58.56	38.33	language	9
Skibbe 2013	55	Same time as acad	59	0.526	0.0179	0.5846	USA	58.56	38.33	literacy	9
Skibbe 2013	55	Before acad	59	0.528	0.0179	0.5874	USA	58.56	38.33	literacy	9
Skibbe 2013	55	Same time as acad	59	0.556	0.0179	0.627	USA	65.56	38.33	language	9
Skibbe 2013	55	Same time as acad	59	0.578	0.0179	0.6595	USA	65.56	38.33	literacy	9
Skibbe 2013	55	Before acad	59	0.593	0.0179	0.6823	USA	58.56	38.33	literacy	9
Skibbe 2013	55	Same time as acad	59	0.656	0.0179	0.7858	USA	65.56	38.33	math	9
Skibbe 2013	55	Before acad	59	0.665	0.0179	0.8017	USA	58.56	38.33	math	9
Skibbe 2013	55	Same time as acad	59	0.717	0.0179	0.9014	USA	65.56	38.33	literacy	9
ten Braak 2018	56	Before acad	90	0.239	0.0115	0.2437	Europe	72	53.33	literacy	9
ten Braak 2018	56	Same time as acad	90	0.515	0.0115	0.5695	Europe	72	53.33	literacy	9
ten Braak 2018	56	Before acad	90	0.568	0.0115	0.6446	Europe	72	53.33	math	9
ten Braak 2018	56	Same time as acad	90	0.578	0.0115	0.6595	Europe	72	53.33	math	9
Traverso 2022	57	Before acad	147	0.176	0.0069	0.1779	Europe	59.28	50	literacy	9
Traverso 2022	57	Same time as acad	147	0.207	0.0069	0.21	Europe	59.28	50	literacy	9
Traverso 2022	57	Before acad	147	0.261	0.0069	0.2672	Europe	59.28	50	literacy	9
Traverso 2022	57	Same time as acad	147	0.267	0.0069	0.2736	Europe	59.28	50	literacy	9
Traverso 2022	57	Same time as acad	147	0.267	0.0069	0.2736	Europe	59.28	50	literacy	9
Traverso 2022	57	Before acad	147	0.356	0.0069	0.3723	Europe	59.28	50	literacy	9
Traverso 2022	57	Same time as acad	147	0.397	0.0069	0.4201	Europe	59.28	50	language	9
Valcan 2020	58	Before acad	176	0.25	0.0058	0.2554	Other	68	49	math	8
Valcan 2020	58	Same time as acad	176	0.25	0.0058	0.2554	Other	68	49	literacy	8
Valcan 2020	58	Same time as acad	176	0.27	0.0058	0.2769	Other	77	49	math	8
Valcan 2020	58	Same time as acad	176	0.27	0.0058	0.2769	Other	77	49	literacy	8
Valcan 2020	58	Before acad	176	0.28	0.0058	0.2877	Other	68	49	literacy	8
Valcan 2020	58	Same time as acad	176	0.33	0.0058	0.3428	Other	68	49	math	8
van der Graaf 2018	59	Same time as acad	100	0.26	0.0103	0.2661	Europe	54		language	9
van der Graaf 2018	59	Same time as acad	100	0.33	0.0103	0.3428	Europe	54		language	9
von Salisch 2015	60	Before acad	365	0.346	0.0028	0.3609	Europe	61.05	47.67	language	10
von Suchodoletz 2013	61	Same time as acad	111	0.13	0.0093	0.1307	Europe	79.32	49	language	8
von Suchodoletz 2013	61	Same time as acad	111	0.14	0.0093	0.1409	Europe	79.32	49	literacy	8
von Suchodoletz 2013	61	Same time as acad	111	0.21	0.0093	0.2132	Europe	79.32	49	literacy	8
von Suchodoletz 2013	61	Same time as acad	111	0.23	0.0093	0.2342	Europe	79.32	49	literacy	8
von Suchodoletz 2013	61	Same time as acad	111	0.26	0.0093	0.2661	Europe	79.32	49	literacy	8
von Suchodoletz 2013B	62	Same time as acad	60	0.25	0.0175	0.2554	Europe	37	48	math	10
von Suchodoletz 2013B	62	Same time as acad	60	0.32	0.0175	0.3316	Europe	47	48	language	10
von Suchodoletz 2013B	62	Before acad	60	0.36	0.0175	0.3769	Europe	37	48	math	10
von Suchodoletz 2013B	62	Same time as acad	60	0.36	0.0175	0.3769	Europe	37	48	language	10
von Suchodoletz 2013B	62	Before acad	60	0.36	0.0175	0.3769	Europe	37	48	language	10
von Suchodoletz 2013B	62	Same time as acad	60	0.55	0.0175	0.6184	Europe	47	48	math	10
von Suchodoletz 2015	63	Same time as acad	131	0.414	0.0078	0.4404	Other	54	49.3	language	8
von Suchodoletz 2015	63	Same time as acad	131	0.534	0.0078	0.5957	Other	54	49.3	math	8
von Suchodoletz 2020	64	Same time as acad	115	0.14	0.0089	0.1409	Other	63.75	56	acadglobal	7
Wanless 2011	65	Same time as acad	227	0.36	0.0045	0.3769	Asia	54.72	60	language	8
Wanless 2011	65	Same time as acad	227	0.5	0.0045	0.5493	Asia	54.72	60	literacy	8
Wanless 2011	65	Same time as acad	227	0.59	0.0045	0.6777	Asia	54.72	60	math	8
Wanless 2016	66	Before acad	192	0.21	0.0053	0.2132	Asia	49.2	52	math	8
Wanless 2016	66	Before acad	192	0.24	0.0053	0.2448	Asia	49.2	52	math	8
Wanless 2016	66	Same time as acad	192	0.25	0.0053	0.2554	Asia	49.2	52	language	8
Wanless 2016	66	Before acad	192	0.29	0.0053	0.2986	Asia	49.2	52	language	8
Wanless 2016	66	Same time as acad	192	0.3	0.0053	0.3095	Asia	49.2	52	math	8
Wanless 2016	66	Same time as acad	192	0.3	0.0053	0.3095	Asia	55.2	52	language	8
Wanless 2016	66	Same time as acad	192	0.31	0.0053	0.3205	Asia	67.2	52	language	8
Wanless 2016	66	Before acad	192	0.33	0.0053	0.3428	Asia	55.2	52	math	8
Wanless 2016	66	Before acad	192	0.34	0.0053	0.3541	Asia	49.2	52	language	8
Wanless 2016	66	Same time as acad	192	0.34	0.0053	0.3541	Asia	55.2	52	math	8
Wanless 2016	66	Before acad	192	0.41	0.0053	0.4356	Asia	55.2	52	language	8
Wanless 2016	66	Same time as acad	192	0.43	0.0053	0.4599	Asia	67.2	52	math	8
Zhang 2017	67	Same time as acad	181	0.3	0.0056	0.3095	Asia	86.87	53.04	lang_litglobal	9
Zhang 2017	67	Same time as acad	181	0.39	0.0056	0.4118	Asia	95.87	53.04	lang_litglobal	9
Zhang 2017	67	Same time as acad	181	0.39	0.0056	0.4118	Asia	86.87	53.04	math	9
Zhang 2017	67	Before acad	181	0.4	0.0056	0.4236	Asia	86.87	53.04	lang_litglobal	9
Zhang 2017	67	Before acad	181	0.41	0.0056	0.4356	Asia	95.87	53.04	lang_litglobal	9
Zhang 2017	67	Same time as acad	181	0.45	0.0056	0.4847	Asia	95.87	53.04	math	9
Zhang 2017	67	Before acad	181	0.45	0.0056	0.4847	Asia	86.87	53.04	lang_litglobal	9
Zhang 2017	67	Before acad	181	0.47	0.0056	0.5101	Asia	86.87	53.04	math	9
Zhang 2017	67	Before acad	181	0.49	0.0056	0.5361	Asia	95.87	53.04	math	9
Zhang 2017	67	Before acad	181	0.52	0.0056	0.5763	Asia	86.87	53.04	math	9
Zhang 2018	68	Same time as acad	429	0.292	0.0023	0.3008	Asia	60.84	50	literacy	9
Zhang 2018	68	Before acad	429	0.296	0.0023	0.3051	Asia	60.84	50	literacy	9
Zhang 2018	68	Before acad	429	0.3	0.0023	0.3095	Asia	60.84	50	literacy	9
Zhang 2018	68	Same time as acad	429	0.45	0.0023	0.4847	Asia	60.84	50	language	9
Zhang 2018	68	Before acad	429	0.458	0.0023	0.4948	Asia	60.84	50	math	9
Zhang 2018	68	Before acad	429	0.472	0.0023	0.5126	Asia	60.84	50	math	9
Zhang 2018	68	Same time as acad	429	0.515	0.0023	0.5695	Asia	60.84	50	math	9
Zhang 2018B	69	Same time as acad	109	0.01	0.0094	0.01	Asia	38.01	41	literacy	8
Zhang 2018B	69	Same time as acad	109	0.03	0.0094	0.03	Asia	38.01	41	literacy	8
Zhang 2018B	69	Before acad	109	0.09	0.0094	0.0902	Asia	38.01	41	literacy	8
Zhang 2018B	69	Same time as acad	109	0.21	0.0094	0.2132	Asia	38.01	41	literacy	8
Zhang 2018B	69	Same time as acad	109	0.22	0.0094	0.2237	Asia	38.01	41	language	8
Zhang 2018B	69	Same time as acad	109	0.25	0.0094	0.2554	Asia	38.01	41	math	8
Zhang 2018B	69	Before acad	109	0.29	0.0094	0.2986	Asia	38.01	41	math	8

## Sheet: code Key
Author = the first author and year of the study
Studyid = unique id given to each study; if the same id appears multiple times, this is because the study has multiple effect sizes.
htksadmintime = when the HTKS was administered relative to the academic testing; before acad (academic testing) or same time as acad (academic testing)
sample size = analytic sample size for each correlation coefficent reported in the studies
var = variancce of the Fisher Z transformation
country = country of study (Other = any country outside of USA, Europe, or Asia)
Effect Size = Pearson's 0-order corrleation converted to the Fisher Z
Correlation = Pearson's 0-order correlation reported in studies (representing the association between the HTKS and children's academic performance)
ageHTKS = the average age of the sample at which the HTKS was administred
male = percentage of males in study
subject = academic subject domain (see methods section for a detailed explanation of coding)
quality = quality rating score; see methods section for detailed description and copy of quality rating checklist
